# Supplementary material for: Antithrombotic Use Patterns in COVID-19 Patients from Spain: A Real-World Data Study
Source: J Clin Med. 2024 Apr 20;13(8):2403. doi: 10.3390/jcm13082403 (PMC11051525; doi:10.3390/jcm13082403)
Supplement: Supplementary file 1 [file jcm-13-02403-s001.zip]

Archive with 1 entries (1 files):
- jcm-2917038-supplementary.pdf
